# Supplementary material for: Conserved Kir channel mechanisms governing intrinsic excitability in human and rodent parvalbumin neurons
Source: Commun Biol. 2026 Apr 13;9:806. doi: 10.1038/s42003-026-10063-9 (PMC13265741; doi:10.1038/s42003-026-10063-9)
Supplement: Supplementary file 4 — Supplementary Data [file 42003_2026_10063_MOESM4_ESM.xlsx]

## Sheet: Fig 1.
1C1 Rin -10 mV	human	124.968	mouse	215.996	1C1 Rin +10 mV	human	162.049	mouse	245.309	1C2 rRin -90 vs. -70 mV	human	mouse	1C2 rRin -90 vs -60 mV	human	mouse	1D	human	Rin	ri -90/-70	mouse	Rin -70	ri -90/-70
		172.077		205.047			126.971		232.218		ri -90/-70	ri -90/-70		ri -90/-60	ri -90/-60			215.558	0.790226		244.145	0.726939
		237.195		120.1			249.242		157.337		0.79023	0.72694		0.71064	0.72678			272.501	0.831743		205.456	0.822047
		130.777		131.215			154.31		154.509		0.83174	0.82205		0.69303	0.7768			159.549	0.714258		154.587	0.735729
		157.891		144.785			202.48		157.899		0.71426	0.73573		0.71023	0.67504			190.662	0.793305		162.901	0.763021
		283.908		202.369			148.385		206.679		0.79331	0.76302		0.88187	0.71667			398.005	0.900252		158.98	0.766217
		209.654		163.935			262.153		128.335		0.90025	0.76622		0.7469	0.72485			240.001	0.787986		232.553	0.789009
		619.796		176.946			254.7		174.386		0.78799	0.78901		0.84486	0.7728			571.64	0.927947		216.084	0.657334
		294.136		55.2272			323.967		57.1553		0.92795	0.65733		0.83175	0.58845			327.634	0.889242		233.548	0.62269
		251.976		118.096			288.2		154.106		0.88924	0.62269		0.79828	0.59631			264.756	0.830156		60.3042	0.854696
		509.475		94.7128			153.495		109.529		0.83016	0.8547		0.72666	0.65369			661.39	0.726083		148.984	0.793715
		220.793		35.6819			271.18		51.4245		0.72608	0.79371		0.85073	0.80709			245.91	0.779641		101.063	0.82295
		379.231		126.691			448.047		149.565		0.77964	0.82295		0.74853	0.86468			416.643	0.743253		38.1203	0.825962
		333.026		70.5383			384.331		78.373		0.74325	0.82596		0.61631	0.80605			350.354	0.635694		114.799	0.924918
		385.343		76.5179			374.872		68.6509		0.63569	0.92492		0.85575	0.85632			387.119	0.886661		72.3294	0.902221
		542.5		131.439			510.534		121.663		0.88666	0.90222		0.75887	0.87667			609.756	0.818956		74.7096	0.827652
		440.942		119.435			339.569		93.2087		0.81896	0.82765		0.58153	0.93955			771.667	0.606486		101.957	0.780905
		244.471		62.6071			397.627		74.5139		0.60649	0.7809		0.91222	0.92132			200.341	0.917522		80.5265	0.809916
		105.244		82.5483			484.158		90.893		0.91752	0.80992		0.94861	0.76026			875.71	0.980177		102.445	0.788415
		270.368		87.4617			484.673		87.7336		0.98018	0.78842		0.7574	0.81953			203.433	0.813878		87.7605	0.818514
		183.426		161.518			313.727		138.3		0.81388	0.81851		0.65618	0.7671			74.3301	0.771495		114.677	0.802688
		74.2333		82.2496			174.588		68.0657		0.7715	0.80269		0.83462	0.74668			118.075	0.759972		107.944	0.834612
		115.843		112.671			109.327		98.0194		0.75997	0.83461		0.73866	0.9772			128.301	0.772234		114.227	0.838437
		125.994		94.659			146.238		104.698		0.77223	0.83844		0.71095	0.95551			84.2343	0.787045		86.265	0.817849
		73.9611		97.2447			56.0634		97.2447		0.78705	0.81785		0.77145	0.82808			347.011	0.828949		324.939	0.843895
		61.4092		74.16			60.1824		78.72		0.82895	0.84389		0.83136	0.83056			174.21	0.788987		111.85	0.679841
		162.899		260.88			374.017		319.3		0.78899	0.67984		0.66965	0.93071			177.594	0.906725		67.1897	0.846331
		189.838		90.0855			190.638		105.6		0.90673	0.84633		0.90814	0.86572			155.513	0.782089		221.655	0.849523
		169.724		59.7749			175.644		62.7		0.78209	0.84952		0.54159	0.80383			111.186	0.773481		198.352	0.847684
		141.026		195.22			177.906		200		0.77348	0.84768		0.77775	0.60941			146.189	0.797084
		90.4464		56.75			112.127		60.01		0.79708			0.80196	0.89289			170.833	0.837327
		162.035					207.456				0.83733			0.80043	0.91171			128.158	0.894303
		145.974					179.821				0.8943			0.80451	0.92971			359.535	0.756093
		119.427					149.246				0.75609			0.89126				221.338	0.681197
		308.147					491.276				0.6812			0.52561				308.144	0.835686
		168.766					232.23				0.83569			0.62619				59.6345	0.84908
		288.99					321.53				0.84908			0.79398				62.7355	0.844575
		51.825					59.835				0.84457			0.84687
		56.34					66.03							0.80575

## Sheet: Fig 2.
HUMAN		control(ZD)	Barium		MOUSE		control(ZD)	Barium
	ri-90-70	0.7715	0.84409			ri-90-70	0.82596	0.91738
		0.75997	0.90351				0.82765	0.86158
		0.77223	0.88961				0.7809	0.95152
		0.78705	0.96803				0.80992	0.83201
		0.82895	0.91642				0.78842	0.84603
		0.78899	0.80572				0.81851	1.00488
		0.78209	0.83621				0.80269	0.81964
		0.756093	0.880419				0.83461	0.95329
		0.681197	0.891973				0.83844	0.8987
		0.835686	0.916658				0.817849	0.852172
		0.84908	0.879643				0.843895	0.975888
		0.844575	0.90161				0.679841	0.841934
							0.846331	0.898469
							0.849523	0.872137
							0.847684	0.908004

## Sheet: Fig 3.
	h 7.4K Pvalb_2	h 5.1K Pvalb_2	h 5.4K Pvalb_2	h 6.6K Chandelier_1	h 8.3K Pvalb_15	h 6.8K Pvalb_5	h 4.2K Pvalb_3	h 6.4K Pvalb_15	h 7.0K Pvalb_5	h 7.1K Pvalb_2	h 7.2K Pvalb_2	h 4.4K Pvalb_2	h 8.3K Pvalb_15	h 8.0K Pvalb_2	h 4.6K Chandelier_1	h 3.8K Pvalb_2	h 4.9K Pvalb_15	h 7.9K Pvalb_15	h 8.0K Pvalb_15	h 3.9K Pvalb_2	h 6.9K Pvalb_8	m 3.2K 114_Pvalb	m 3.4K 115_Pvalb	m 3.7K 114_Pvalb	m 3.5K 114_Pvalb	m 4.0K 114_Pvalb	m 6.8K 114_Pvalb	m 5.5K 114_Pvalb	m 4.6K 114_Pvalb	m 4.5K 114_Pvalb	m 4.0K 115_Pvalb
	TPM_A1_LOT5/ A150823_1	TPM_A13_LO6/A220823_6	TPM_A14_LOT6/A220823_7	TPM_A16_LOT6/A220823_9/Cha	TPM_A4_LOT5/A150823_4	TPM_A9_LOT6/A220823_2	TPM_A10 LOT09_A280923_7	TPM_A11 LOT09_A280923_8	TPM_A12 LOT09_A280923_9	TPM_A13 LOT10_A061023_1	TPM_A18 LOT10_A061023_6	TPM_A19 LOT10_A061023_7	TPM_A20 LOT10_A061023_8	TPM_A21 LOT10_A061023_9	TPM_A22 LOT10_A061023_10/Cha	TPM_A5lot11_A261023_5	TPM_A6 LOT09_A280923_3	TPM_A7 LOT09_A280923_4	TPM_A8 LOT09_A280923_5	TPM_A9 LOT09_A280923_6	TPM_V11_V261023_3	TPM_M3_LOT1/A150224_3	TPM_M5_LOT1/A150224_5	TPM_M7_LOT1/A150224_7	TPM_M9_LOT1/A150224_9	TPM_M1_LOT2/A280224_1	TPM_M3_LOT2/A280224_3	TPM_M6_LOT2/A280224_6	TPM_M8_LOT2/A280224_8/OB	TPM_MV2_LOT2	TPM_MV5_LOT2
ACTB/Actb	10.0065	0	11.1553	10.4391	10.3425	10.6774	11.0965	11.0104	10.8813	10.5749	9.71944	11.4947	10.9818	10.7878	11.4064	11.3312	9.03855	10.8958	10.9426	0	12.7871	6.57713	10.2416	7.06816	11.9104	7.47398	9.69552	9.10554	9.97836	11.795	9.91999
GAPDH/Gapdh	10.2553	9.74391	10.8497	10.6652	9.92856	9.78448	10.2084	10.8568	10.5268	10.1433	10.7347	11.122	10.517	11.0188	11.7287	10.8503	9.67742	10.8319	10.8361	0	11.1998	12.8033	10.61	11.9047	9.44234	10.7189	12.7018	12.6967	12.0907	9.77048	10.8791
PVALB/Pvalb	0	0	0	9.33334	9.29131	0	0	9.46801	0	8.62188	7.46511	0	5.04875	8.3392	8.49601	0	9.37117	6.98857	5.06179	0	0	11.5261	10.3641	7.54129	10.0612	10.8765	11.0782	10.7195	0.72182	10.1188	9.051
KCNJ1/Kcnj1	0.73626	0	0	0	-0.12002	0.69085	0.86832	0	0	0	0	0	0	7.49	0	0	0	0	0	0	0	0	0	0	0	0	0	0	0	0	0
KCNJ2/Kcnj2	0	0	4.75294	0	0	0	0	0	0	0	0	0	0	0	0	0	0	0	0	0	0	0	0	0	0	0	0	0	0	0	0
KCNJ3/Kcnj3	4.6071	-0.59255	0	-1.67028	8.2981	-0.17527	5.0022	3.92219	7.02997	6.01162	7.49551	0	4.75347	6.93166	6.3374	0	8.16479	4.50065	7.39405	8.7798	0	0	-1.19427	7.96673	0	0.22507	5.2565	0	-0.10946	0	-0.11478
KCNJ4/Kcnj4	2.25678	2.15666	0	0	7.67395	0	0	0	5.67589	0	0	0	0	6.04528	0	9.51116	3.64053	5.945	4.54547	0	0	0	0	0	0	0	0	0	0	0	0
KCNJ5/Kcnj5	0	0	0	0	0	0	0	0	0	0	0	0	0	0	0	0	0	0	0	0	0	0	0	0	0	0	0	0	0	0	0
KCNJ6/Kcnj6	1.556	7.35139	6.50628	6.20444	4.91296	6.76728	0	4.99985	2.72259	5.33833	5.81725	0	0.54121	2.70315	1.44332	0	-2.4178	5.80624	5.0771	2.31996	6.60251	0	0	2.86055	2.50435	0	0	0	0	4.75578	0
KCNJ8/Kcnj8	0	0	0	0	0	0	0	0	0	0	0	0	0	0	0	0	0	0	0	0	0	0	0	0	0	0	0	0	0	0	0
KCNJ9/Kcnj9	0	0	0	0	0	0	0	0	0	0	0	0	6.68286	0	0	0	6.84167	0	0	0	0	0	0	7.65815	0	-0.92471	5.61519	4.45699	2.44121	4.36388	8.02777
KCNJ10/Kcnj10	0	0	0	0	0	0	0	-1.1053	0	0	0	0	0	0	0	0	0	0	0	0	0	0	0	0	0	0	0	0	8.82327	0	0
KCNJ11/Kcnj11	0	0	0	0	0	0	0	0	0	0	0	0	0	3.95402	0	0	0	0	0	0	0	0	0	9.75317	0	0	0.5747	0	0	0	0
KCNJ12/Kcnj12	0	0	0	0	0	0	0	0	0	0	0	0	0	0	0	0	0	0	-1.19659	0	4.57639	0	0	0	0	7.04663	-0.39362	0	0	0	0
KCNJ13/Kcnj13	0	0	0	0	0	0	0	0	0	0	0	0	0	0	0	0	0	0	0	0	0	0	0	0	0	0	0	0	0	0	0
KCNJ14/Kcnj14	0	0	0	0	-1.72212	0	0	0	0	0	0	0	0	3.77828	0	0	0	0	0	0	0	0	0	0	0	0	0	0	0	0	0
KCNJ15/Kcnj15	-2.57603	0	0	0	0	0	0	0	0	0	0	0	0	0	0	0	0	0	0	0	1.09333	0	0	0	0	0	0	0	0	0	0
KCNJ16/Kcnj16	0	0	0	0	0	0	0	0	0	0	0	0	0	0	0	0	0	0	0	0	0	0	0	0	0	0	0	0	7.71621	0	0

## Sheet: Fig 4.
H-Kv3.1	E.C.	Memb.	I.C.		H-KIR3.1	E.C.	Memb.	I.C.		H-KIR3.2	E.C.	Memb.	I.C.		H-KIR3.3	E.C.	Memb.	I.C.		H-KIR2.3	E.C.	Memb.	I.C.
n1	0.293498	13.4	-1.1		n1	-0.036	23.942	12.145		n1	0.182	0.792	2.791		n1	0	16	25.5		n1	0	6.3	1.7
n2	0.575059	6.1	-14.3		n2	-0.336	15.742	-0.182		n2	-0.082	-2.983	-1.164		n2	-0.017	42.48	58.32		n2	0	-6.8	-17.4
n3	0.302906	12.6	-7.6		n3	-0.209	13.725	15.936		n3	0.355	-14.042	-12.418		n3	-0.017	3.8	6.28		n3	0	3.8	-9.5
n4	0.266643	29.8	-0.2		n4	-0.264	20.267	27.909		n4	0.418	-9.317	-6.5		n4	-0.017	10.96	9.62		n4	0	-9.5	-24.6
n5	0.74105	16.6	4.9		n5	-0.245	19.408	4.982		n5	-0.2	-3.617	-16.082		n5	0.017	5.64	15.88		n5	-0.017	-3.7	-11.9
n6	0.254808	11.4	-12.1		n6	0.236	15.8	21.727		n6	-0.036	2.792	2.955		n6	0.017	7.8	3.1		n6	-0.017	27.6	-7.3
n7	0.0865555	31	0.9		n7	-0.1	22.083	63.109		n7	0.182	-1.467	-1.136		n7	-0.017	11.14	20.42		n7	0	7.3	-43.2
n8	-0.436588	8.8	3.5		n8	-0.164	16.2	30.855		n8	0.3	7.15	20.845		n8	0	-6.96	10		n8	0.017	-5.6	-18.4
n9	-0.539718	30.4	16.3		n9	-0.064	33.408	37.518		n9	0.282	-3.842	0.882		n9	0.033	19.56	34.54		n9	-0.017	-15.5	-52.2
n10	0.302426	23.4	2.4		n10	0.536	17.267	34.527		n10	-0.055	2.258	-5.345		n10	-0.017	18.74	56.66		n10	0	-2.6	-21.5
M-Kv3.1	E.C.	Memb.	I.C.		M-KIR3.1	E.C.	Memb.	I.C.		M-KIR3.2	E.C.	Memb.	I.C.		M-KIR3.3	E.C.	Memb.	I.C.		M-KIR2.3	E.C.	Memb.	I.C.
n1	0.033	85.6	60.6		n1	0.382	16.125	14.791		n1	-0.464	-5.842	-7.882		n1	0	14.3	20.333		n1	-0.017	17.233	-22.867
n2	0.017	109.6	74.7		n2	0.3	7.825	-14.791		n2	-0.2	1.842	-6.2		n2	0	6.783	37.083		n2	0	-9.433	-24.1
n3	-0.033	109.7	58.6		n3	-0.082	7.633	17.991		n3	0.645	12.967	2.064		n3	-0.017	14.833	29.017		n3	0	-3.383	-28.267
n4	0	61.5	44.6		n4	0.173	9.875	-15.5		n4	-0.164	-0.658	1.509		n4	0	18.6	33		n4	0	7.633	5.917
n5	-0.033	55.4	30.3		n5	0.164	19	34.518		n5	0.291	13.975	6.936		n5	0.017	14.2	22.467		n5	0	6	-3.5
n6	0.05	67.1	73.8		n6	0.045	53.825	39.3		n6	0.518	-2.5	-0.227		n6	0	9.7	19.217		n6	0	0.5	-13.3
n7	0	73.6	53.1		n7	0.482	16.75	-3.7		n7	-0.073	6.225	-12.864		n7	-0.017	4.817	9.583		n7	-0.017	4.417	-6.8
n8	-0.05	104.7	92.5		n8	0.145	18.742	22		n8	0.527	5.167	-4.773		n8	0	11.117	22.2		n8	0.017	-2.283	-10.317
n9	-0.033	49	62.1		n9	0.109	21.242	29.373		n9	-0.345	12.633	2.745		n9	-0.017	4.117	61.767		n9	0	-1.133	7.283
n10	0.033	82.7	53.4		n10	0.482	27	26.136		n10	0.3	12.65	-4.627		n10	0	15.35	68.833		n10	0	9.267	2.883

## Sheet: Fig 5.
KIR3.1	Zone	Volume_px	Volume_Percent	Sum_Intensity	Mean_Intensity	Signal_Percent	Enrichment_Factor	CTCF_Corrected_Signal	Density_Ratio_vs_Deep	Origin_Folder	Origin_File			Kv3.1	Zone	Volume_px	Volume_Percent	Sum_Intensity	Mean_Intensity	Signal_Percent	Enrichment_Factor	CTCF_Corrected_Signal	Density_Ratio_vs_Deep	Origin_Folder	Origin_File			KIR3.3	Zone	Volume_px	Volume_Percent	Sum_Intensity	Mean_Intensity	Signal_Percent	Enrichment_Factor	CTCF_Corrected_Signal	Density_Ratio_vs_Deep	Origin_Folder	Origin_File			KIR3.2	Zone	Volume_px	Volume_Percent	Sum_Intensity	Mean_Intensity	Signal_Percent	Enrichment_Factor
Human	Zone_0_Outer	18347	37.3096	4272.12	0.232851	29.507	0.790869	-504.754	1.37965	KIR_3_1_human_2	series7_cell0_full_protein_stats.csv			Human	Zone_0_Outer	59498	35.8967	5912.27	0.0993692	41.2784	1.14992	930.59	3.06101	KV_3_1_human_2	series7_cell0_full_protein_stats.csv			Human	Zone_0_Outer	115419	36.6824	2977.37	0.0257962	25.6953	0.700479	172.736	0.899901	KIR_3_3_human_3	series0_cell0_full_protein_stats.csv			Human	Zone_0_Outer	33314	36.7566	5474.14	0.164319	38.8378	1.05662
	Zone_1_Inner	10784	21.9298	3295.41	0.305584	22.761	1.0379	487.663	1.81059	KIR_3_1_human_2	series7_cell0_full_protein_stats.csv				Zone_1_Inner	32902	19.8506	3933.3	0.119546	27.4616	1.38341	1178.46	3.68254	KV_3_1_human_2	series7_cell0_full_protein_stats.csv				Zone_1_Inner	63590	20.2101	2047.88	0.0322045	17.6736	0.874493	502.671	1.12345	KIR_3_3_human_3	series0_cell0_full_protein_stats.csv				Zone_1_Inner	17616	19.4364	2307.15	0.130969	16.3687	0.842169
	Zone_2_Middle	9227	18.7636	5085.14	0.551115	35.1224	1.87184	2682.77	3.26537	KIR_3_1_human_2	series7_cell0_full_protein_stats.csv				Zone_2_Middle	32201	19.4277	3141.59	0.0975619	21.934	1.12901	445.45	3.00534	KV_3_1_human_2	series7_cell0_full_protein_stats.csv				Zone_2_Middle	81904	26.0307	5021.74	0.0613126	43.3386	1.66491	3031.51	2.13889	KIR_3_3_human_3	series0_cell0_full_protein_stats.csv				Zone_2_Middle	21718	23.9623	3341.91	0.153877	23.7101	0.989475
	Zone_3_Deep	10817	21.9969	1825.65	0.168776	12.6095	0.573239	-990.696	1	KIR_3_1_human_2	series7_cell0_full_protein_stats.csv				Zone_3_Deep	41147	24.825	1335.75	0.0324629	9.32597	0.375668	-2109.43	1	KV_3_1_human_2	series7_cell0_full_protein_stats.csv				Zone_3_Deep	53731	17.0768	1540.23	0.0286656	13.2925	0.778396	234.589	1	KIR_3_3_human_3	series0_cell0_full_protein_stats.csv				Zone_3_Deep	17986	19.8446	2971.66	0.165221	21.0833	1.06242
	Zone_0_Outer	18585	37.0551	3113.3	0.167517	28.3556	0.765227	-45.3606	0.89998	KIR_3_1_human_2	series3_cell0_full_protein_stats.csv				Zone_0_Outer	53363	36.2816	6013.54	0.112691	43.9472	1.21128	998.793	4.02945	KV_3_1_human_2	series3_cell0_full_protein_stats.csv				Zone_0_Outer	326766	36.6776	18799.8	0.0575328	19.4454	0.53017	3435.57	0.31704	KIR_3_3_human_3	series1_cell0_full_protein_stats.csv				Zone_0_Outer	24325	35.9502	5421.73	0.222887	28.8976	0.803821
	Zone_1_Inner	9496	18.9333	2111.41	0.222347	19.2305	1.0157	497.493	1.19456	KIR_3_1_human_2	series3_cell0_full_protein_stats.csv				Zone_1_Inner	29118	19.7974	3735.12	0.128275	27.2964	1.37879	998.777	4.58668	KV_3_1_human_2	series3_cell0_full_protein_stats.csv				Zone_1_Inner	187181	21.01	13673	0.0730468	14.1425	0.673132	4871.92	0.402531	KIR_3_3_human_3	series1_cell0_full_protein_stats.csv				Zone_1_Inner	11722	17.3241	2762.93	0.235705	14.7263	0.850046
	Zone_2_Middle	7414	14.7822	3026.06	0.408155	27.561	1.86448	1765.99	2.1928	KIR_3_1_human_2	series3_cell0_full_protein_stats.csv				Zone_2_Middle	27789	18.8938	2905.43	0.104553	21.233	1.12381	293.982	3.73847	KV_3_1_human_2	series3_cell0_full_protein_stats.csv				Zone_2_Middle	202054	22.6794	32466	0.16068	33.5809	1.48068	22965.6	0.885441	KIR_3_3_human_3	series1_cell0_full_protein_stats.csv				Zone_2_Middle	17096	25.2664	4616.88	0.270056	24.6077	0.97393
	Zone_3_Deep	14660	29.2294	2728.72	0.186134	24.8529	0.850271	237.145	1	KIR_3_1_human_2	series3_cell0_full_protein_stats.csv				Zone_3_Deep	36810	25.0272	1029.46	0.0279669	7.52335	0.300607	-2429.73	1	KV_3_1_human_2	series3_cell0_full_protein_stats.csv				Zone_3_Deep	174913	19.633	31741.2	0.181469	32.8312	1.67225	23517	1	KIR_3_3_human_3	series1_cell0_full_protein_stats.csv				Zone_3_Deep	14520	21.4593	5960.37	0.410494	31.7685	1.48041
	Zone_0_Outer	27119	36.0735	6011.92	0.221687	31.5517	0.874649	895.902	1.36217	KIR_3_1_human_2	series2_cell0_full_protein_stats.csv				Zone_0_Outer	37615	36.6743	4186.05	0.111287	42.5141	1.15923	317.839	3.9475	KV_3_1_human_2	series2_cell0_full_protein_stats.csv				Zone_0_Outer	22865	36.4272	1169.87	0.0511642	33.7183	0.925634	-236.366	1.23542	KIR_3_3_human_2	series0_cell2_full_protein_stats.csv				Zone_0_Outer	33761	36.9882	5822.91	0.172475	32.6191	0.881879
	Zone_1_Inner	14021	18.6507	3377.74	0.240906	17.7271	0.950479	732.675	1.48026	KIR_3_1_human_2	series2_cell0_full_protein_stats.csv				Zone_1_Inner	20118	19.6149	2866.63	0.142491	29.114	1.48428	797.763	5.05436	KV_3_1_human_2	series2_cell0_full_protein_stats.csv				Zone_1_Inner	12403	19.7598	723.407	0.0583251	20.8502	1.05519	-39.3981	1.40833	KIR_3_3_human_2	series0_cell2_full_protein_stats.csv				Zone_1_Inner	17462	19.1312	2840.03	0.16264	15.9094	0.831596
	Zone_2_Middle	12716	16.9147	6194.62	0.487152	32.5106	1.92202	3795.74	2.99333	KIR_3_1_human_2	series2_cell0_full_protein_stats.csv				Zone_2_Middle	16793	16.373	2003.1	0.119282	20.3438	1.24252	276.16	4.2311	KV_3_1_human_2	series2_cell0_full_protein_stats.csv				Zone_2_Middle	9052	14.4211	812.212	0.0897274	23.4098	1.6233	255.499	2.16658	KIR_3_3_human_2	series0_cell2_full_protein_stats.csv				Zone_2_Middle	20843	22.8354	3985.74	0.191227	22.3276	0.977761
	Zone_3_Deep	21321	28.3611	3469.9	0.162746	18.2107	0.642102	-552.321	1	KIR_3_1_human_2	series2_cell0_full_protein_stats.csv				Zone_3_Deep	28039	27.3378	790.467	0.0281917	8.0281	0.293663	-2092.97	1	KV_3_1_human_2	series2_cell0_full_protein_stats.csv				Zone_3_Deep	18449	29.3919	764.053	0.0414143	22.0217	0.749245	-370.591	1	KIR_3_3_human_2	series0_cell2_full_protein_stats.csv				Zone_3_Deep	19209	21.0452	5202.54	0.270839	29.1439	1.38482
	Zone_0_Outer	32198	31.6262	8820.79	0.273954	31.5342	0.997092	751.55	1.85947	KIR_3_1_human_2	series5_cell1_full_protein_stats.csv				Zone_0_Outer	72756	36.1445	5193.96	0.0713888	41.3967	1.14531	94.8818	2.86651	KV_3_1_human_2	series6_cell0_full_protein_stats.csv				Zone_0_Outer	37195	36.5596	3602.72	0.0968602	30.0956	0.823193	1137.29	0.76855	KIR_3_3_human_2	series0_cell1_full_protein_stats.csv				Zone_0_Outer	27243	36.4318	6647.99	0.244025	38.1671	1.04763
	Zone_1_Inner	15583	15.3063	4398.65	0.282272	15.7251	1.02737	493.347	1.91593	KIR_3_1_human_2	series5_cell1_full_protein_stats.csv				Zone_1_Inner	38796	19.2735	3473.96	0.0895442	27.688	1.43658	754.953	3.59551	KV_3_1_human_2	series6_cell0_full_protein_stats.csv				Zone_1_Inner	20406	20.0574	2280.49	0.111756	19.0503	0.949789	927.909	0.886742	KIR_3_3_human_2	series0_cell1_full_protein_stats.csv				Zone_1_Inner	14497	19.3867	3555.5	0.245258	20.4127	1.05292
	Zone_2_Middle	28897	28.3838	11050.3	0.382403	39.5047	1.3918	3808.34	2.59557	KIR_3_1_human_2	series5_cell1_full_protein_stats.csv				Zone_2_Middle	29557	14.6836	2380.07	0.0805246	18.9695	1.29188	308.572	3.23334	KV_3_1_human_2	series6_cell0_full_protein_stats.csv				Zone_2_Middle	24292	23.877	3586.64	0.147647	29.9613	1.25482	1976.48	1.17152	KIR_3_3_human_2	series0_cell1_full_protein_stats.csv				Zone_2_Middle	18614	24.8923	4018.9	0.215907	23.0731	0.926915
	Zone_3_Deep	25130	24.6837	3702.38	0.147329	13.236	0.536222	-2595.53	1	KIR_3_1_human_2	series5_cell1_full_protein_stats.csv				Zone_3_Deep	60183	29.8984	1498.82	0.0249045	11.9459	0.399549	-2719.08	1	KV_3_1_human_2	series6_cell0_full_protein_stats.csv				Zone_3_Deep	19845	19.506	2501.06	0.12603	20.8928	1.0711	1185.66	1	KIR_3_3_human_2	series0_cell1_full_protein_stats.csv				Zone_3_Deep	14424	19.2891	3195.73	0.221556	18.3472	0.951168
	Zone_0_Outer	32711	36.1232	6612.61	0.202153	32.6883	0.904912	596.841	1.02564	KIR_3_1_human_2	series6_cell0_full_protein_stats.csv				Zone_0_Outer	30930	35.3369	1664.09	0.0538019	45.3319	1.28285	124.689	2.75721	KV_3_1_human_2	series1_cell1_full_protein_stats.csv				Zone_0_Outer	30046	33.6198	1474.33	0.0490691	26.1201	0.776927	-274.405	0.910655	KIR_3_3_human_2	series0_cell6_full_protein_stats.csv				Zone_0_Outer	39595	35.9138	9056.68	0.228733	30.1747	0.840198
	Zone_1_Inner	18119	20.0091	4153.14	0.229215	20.5303	1.02605	820.932	1.16295	KIR_3_1_human_2	series6_cell0_full_protein_stats.csv				Zone_1_Inner	15884	18.1471	828.613	0.0521665	22.5725	1.24386	38.058	2.6734	KV_3_1_human_2	series1_cell1_full_protein_stats.csv				Zone_1_Inner	17196	19.2414	999.105	0.058101	17.7008	0.919933	-1.73431	1.07828	KIR_3_3_human_2	series0_cell6_full_protein_stats.csv				Zone_1_Inner	22436	20.3501	4713.18	0.210072	15.7032	0.771652
	Zone_2_Middle	22194	24.5091	6008.41	0.270722	29.7015	1.21186	1926.78	1.37354	KIR_3_1_human_2	series6_cell0_full_protein_stats.csv				Zone_2_Middle	24565	28.065	863.06	0.0351337	23.5108	0.837729	-359.553	1.80051	KV_3_1_human_2	series1_cell1_full_protein_stats.csv				Zone_2_Middle	20013	22.3934	1979.36	0.0989036	35.0675	1.56597	814.564	1.83552	KIR_3_3_human_2	series0_cell6_full_protein_stats.csv				Zone_2_Middle	23989	21.7587	6245.09	0.260332	20.8072	0.956268
	Zone_3_Deep	17530	19.3586	3455.13	0.197098	17.0798	0.882286	231.246	1	KIR_3_1_human_2	series6_cell0_full_protein_stats.csv				Zone_3_Deep	16150	18.451	315.138	0.0195132	8.58475	0.465272	-488.656	1	KV_3_1_human_2	series1_cell1_full_protein_stats.csv				Zone_3_Deep	22115	24.7454	1191.63	0.0538832	21.1116	0.853151	-95.5068	1	KIR_3_3_human_2	series0_cell6_full_protein_stats.csv				Zone_3_Deep	24230	21.9773	9999.18	0.412678	33.3149	1.51588
	Zone_0_Outer	16360	34.8567	3007.3	0.18382	38.3424	1.1	-24.4578	3.19272	KIR_3_1_human_2	series6_cell1_full_protein_stats.csv				Zone_0_Outer	50457	36.0703	3326.3	0.0659234	50.1777	1.39111	-957.905	4.12247	KV_3_1_human_2	series0_cell1_full_protein_stats.csv				Zone_0_Outer	20249	35.787	1321.3	0.0652526	35.5607	0.993677	177.404	1.56167	KIR_3_3_human_2	series0_cell5_full_protein_stats.csv				Zone_0_Outer	37782	36.5202	5011.74	0.132649	40.5427	1.11014
	Zone_1_Inner	9848	20.9822	1828.79	0.185701	23.3166	1.11126	3.80493	3.22539	KIR_3_1_human_2	series6_cell1_full_protein_stats.csv				Zone_1_Inner	26798	19.1572	1515.3	0.0565454	22.8586	1.19321	-760.061	3.53603	KV_3_1_human_2	series0_cell1_full_protein_stats.csv				Zone_1_Inner	11042	19.515	851.771	0.0771392	22.9241	1.17469	227.993	1.84615	KIR_3_3_human_2	series0_cell5_full_protein_stats.csv				Zone_1_Inner	19957	19.2905	2681.95	0.134387	21.6958	1.12469
	Zone_2_Middle	6885	14.6692	2210.24	0.321022	28.18	1.92103	934.341	5.57573	KIR_3_1_human_2	series6_cell1_full_protein_stats.csv				Zone_2_Middle	27981	20.0029	1233.35	0.0440782	18.6053	0.930133	-1142.46	2.7564	KV_3_1_human_2	series0_cell1_full_protein_stats.csv				Zone_2_Middle	10504	18.5642	924.688	0.088032	24.8865	1.34056	331.302	2.10684	KIR_3_3_human_2	series0_cell5_full_protein_stats.csv				Zone_2_Middle	25009	24.1738	2629.15	0.105128	21.2687	0.879823
	Zone_3_Deep	13842	29.4919	796.951	0.0575749	10.161	0.344534	-1768.18	1	KIR_3_1_human_2	series6_cell1_full_protein_stats.csv				Zone_3_Deep	34649	24.7696	554.08	0.0159912	8.35838	0.337445	-2387.9	1	KV_3_1_human_2	series0_cell1_full_protein_stats.csv				Zone_3_Deep	14787	26.1338	617.859	0.0417839	16.6287	0.636292	-217.481	1	KIR_3_3_human_2	series0_cell5_full_protein_stats.csv				Zone_3_Deep	20707	20.0155	2038.78	0.0984586	16.4928	0.824005
	Zone_0_Outer	33022	34.6277	5139.66	0.155644	25.3854	0.733096	-639.17	1.25494	KIR_3_1_human_2	series0_cell1_full_protein_stats.csv				Zone_0_Outer	19364	34.2811	447.415	0.0231055	34.0506	0.993278	-188.929	1.02585	KV_3_1_human_2	series0_cell0_full_protein_stats.csv				Zone_0_Outer	22305	35.0757	2038.96	0.0914125	36.318	1.03542	553.679	1.59288	KIR_3_3_human_2	series0_cell0_full_protein_stats.csv				Zone_0_Outer	29277	35.8348	4712.1	0.160949	32.6373	0.910773
	Zone_1_Inner	17841	18.7085	4014.64	0.225023	19.8288	1.05988	892.473	1.81434	KIR_3_1_human_2	series0_cell1_full_protein_stats.csv				Zone_1_Inner	10082	17.8487	240.332	0.0238377	18.2905	1.02476	-90.9848	1.05836	KV_3_1_human_2	series0_cell0_full_protein_stats.csv				Zone_1_Inner	10585	16.6454	987.673	0.0933087	17.5925	1.0569	282.824	1.62592	KIR_3_3_human_2	series0_cell0_full_protein_stats.csv				Zone_1_Inner	16356	20.0196	2202.5	0.13466	15.2551	0.762011
	Zone_2_Middle	16853	17.6725	7663.31	0.454715	37.85	2.14175	4714.05	3.66633	KIR_3_1_human_2	series0_cell1_full_protein_stats.csv				Zone_2_Middle	14713	26.0472	348.578	0.0236918	26.5286	1.01848	-134.923	1.05188	KV_3_1_human_2	series0_cell0_full_protein_stats.csv				Zone_2_Middle	12440	19.5625	1539.57	0.12376	27.423	1.40181	711.201	2.15654	KIR_3_3_human_2	series0_cell0_full_protein_stats.csv				Zone_2_Middle	18090	22.142	2720.31	0.150377	18.8417	0.850948
	Zone_3_Deep	27647	28.9913	3428.91	0.124025	16.9358	0.584167	-1409.3	1	KIR_3_1_human_2	series0_cell1_full_protein_stats.csv				Zone_3_Deep	12327	21.8231	277.644	0.0225232	21.1302	0.968248	-127.448	1	KV_3_1_human_2	series0_cell0_full_protein_stats.csv				Zone_3_Deep	18261	28.7163	1047.97	0.0573883	18.6665	0.65003	-168.022	1	KIR_3_3_human_2	series0_cell0_full_protein_stats.csv				Zone_3_Deep	17977	22.0037	4802.84	0.267166	33.2659	1.51183
	Zone_0_Outer	19520	35.1965	3641.29	0.186541	22.2286	0.631556	45.2974	0.730211	KIR_3_1_human_2	series0_cell0_full_protein_stats.csv				Zone_0_Outer	38021	34.9586	4168.47	0.109636	37.8394	1.0824	539.941	2.47252	KV_3_1_human_2	series5_cell0_full_protein_stats.csv				Zone_0_Outer	29200	35.3182	1378.48	0.0472081	32.9994	0.934347	-418.31	1.54134	KIR_3_3_human_2	series0_cell4_full_protein_stats.csv				Zone_0_Outer	27998	35.9821	5645.26	0.201631	42.8923	1.19205
	Zone_1_Inner	11327	20.4237	2874.53	0.253777	17.5478	0.859187	787.856	0.993401	KIR_3_1_human_2	series0_cell0_full_protein_stats.csv				Zone_1_Inner	20766	19.0934	2842.92	0.136903	25.8067	1.3516	861.123	3.08744	KV_3_1_human_2	series5_cell0_full_protein_stats.csv				Zone_1_Inner	16215	19.6125	929.947	0.0573511	22.2621	1.1351	-67.8229	1.8725	KIR_3_3_human_2	series0_cell4_full_protein_stats.csv				Zone_1_Inner	14987	19.2608	2542.14	0.169623	19.315	1.00282
	Zone_2_Middle	10885	19.6268	6358.32	0.584136	38.8149	1.97765	4353.08	2.28658	KIR_3_1_human_2	series0_cell0_full_protein_stats.csv				Zone_2_Middle	18004	16.5539	2587.27	0.143705	23.486	1.41876	869.058	3.24085	KV_3_1_human_2	series5_cell0_full_protein_stats.csv				Zone_2_Middle	12651	15.3017	1115.06	0.0881404	26.6936	1.74448	336.6	2.87777	KIR_3_3_human_2	series0_cell4_full_protein_stats.csv				Zone_2_Middle	18075	23.2294	2285.03	0.12642	17.3615	0.747395
	Zone_3_Deep	13728	24.753	3506.99	0.255462	21.4087	0.864894	978.002	1	KIR_3_1_human_2	series0_cell0_full_protein_stats.csv				Zone_3_Deep	31969	29.3941	1417.56	0.0443418	12.868	0.437774	-1633.39	1	KV_3_1_human_2	series5_cell0_full_protein_stats.csv				Zone_3_Deep	24611	29.7677	753.786	0.030628	18.0449	0.606193	-760.622	1	KIR_3_3_human_2	series0_cell4_full_protein_stats.csv				Zone_3_Deep	16751	21.5278	2689.05	0.160531	20.4312	0.949061
	Zone_0_Outer	29327	35.0278	5931.97	0.20227	33.2858	0.950268	372.863	1.64906	KIR_3_1_human_2	series5_cell0_full_protein_stats.csv				Zone_0_Outer	22305	35.9486	775.126	0.0347512	40.7467	1.13347	-18.1346	2.04645	KV_3_1_human_2	series1_cell0_full_protein_stats.csv				Zone_0_Outer	48479	37.5626	3386.75	0.0698602	38.2378	1.01798	489.472	1.61237	KIR_3_3_human_2	series0_cell3_full_protein_stats.csv				Zone_0_Outer	19604	35.8358	3508.31	0.178959	33.0956	0.923533
	Zone_1_Inner	13410	16.0167	2952.93	0.220203	16.5696	1.03452	410.98	1.79527	KIR_3_1_human_2	series5_cell0_full_protein_stats.csv				Zone_1_Inner	11194	18.0412	377.65	0.0337368	19.8522	1.10039	-20.4564	1.98671	KV_3_1_human_2	series1_cell0_full_protein_stats.csv				Zone_1_Inner	23981	18.581	1523.42	0.063526	17.2	0.925677	90.2269	1.46617	KIR_3_3_human_2	series0_cell3_full_protein_stats.csv				Zone_1_Inner	9305	17.0094	1647.92	0.1771	15.5456	0.913941
	Zone_2_Middle	23181	27.6871	6752.28	0.291285	37.8887	1.36846	2358.18	2.37478	KIR_3_1_human_2	series5_cell0_full_protein_stats.csv				Zone_2_Middle	15791	25.4501	532.899	0.033747	28.0133	1.10072	-28.6963	1.98731	KV_3_1_human_2	series1_cell0_full_protein_stats.csv				Zone_2_Middle	27893	21.6121	2703.02	0.0969066	30.5181	1.41209	1036.03	2.23659	KIR_3_3_human_2	series0_cell3_full_protein_stats.csv				Zone_2_Middle	12125	22.1643	2138.26	0.176351	20.1712	0.910076
	Zone_3_Deep	17807	21.2684	2184.17	0.122658	12.2559	0.576248	-1191.26	1	KIR_3_1_human_2	series5_cell0_full_protein_stats.csv				Zone_3_Deep	12757	20.5602	216.629	0.0169812	11.3877	0.553872	-237.064	1	KV_3_1_human_2	series1_cell0_full_protein_stats.csv				Zone_3_Deep	28709	22.2443	1243.9	0.0433278	14.0441	0.631355	-471.856	1	KIR_3_3_human_2	series0_cell3_full_protein_stats.csv				Zone_3_Deep	13671	24.9904	3306.05	0.241829	31.1876	1.24798
	Zone_0_Outer	29183	34.7698	5474.03	0.187576	24.2621	0.697793	493.565	0.754946	KIR_3_1_human_2	series8_cell0_full_protein_stats.csv				Zone_0_Outer	67518	35.9465	8355.23	0.123748	42.3136	1.17713	434.698	3.76514	KV_3_1_human_2	series4_cell0_full_protein_stats.csv				Zone_0_Outer	18485	35.328	532.139	0.0287876	18.9967	0.537725	-90.3102	0.820134	KIR_3_3_human_1	series0_cell2_full_protein_stats.csv				Zone_0_Outer	24405	36.0834	4341.46	0.177892	31.1991	0.864639
	Zone_1_Inner	15875	18.9141	3174.07	0.199941	14.0682	0.743792	464.785	0.804712	KIR_3_1_human_2	series8_cell0_full_protein_stats.csv				Zone_1_Inner	38494	20.4942	5477.91	0.142306	27.7419	1.35365	962.186	4.32976	KV_3_1_human_2	series4_cell0_full_protein_stats.csv				Zone_1_Inner	10234	19.5589	427.121	0.0417355	15.2477	0.779578	82.509	1.18901	KIR_3_3_human_1	series0_cell2_full_protein_stats.csv				Zone_1_Inner	12945	19.1395	2123.22	0.164018	15.2581	0.797205
	Zone_2_Middle	20202	24.0695	9274.64	0.459095	41.1073	1.70786	5826.9	1.84774	KIR_3_1_human_2	series8_cell0_full_protein_stats.csv				Zone_2_Middle	34939	18.6015	4372.1	0.125135	22.1417	1.19032	273.411	3.80734	KV_3_1_human_2	series4_cell0_full_protein_stats.csv				Zone_2_Middle	12008	22.9493	1434.89	0.119495	51.2238	2.23204	1030.54	3.40429	KIR_3_3_human_1	series0_cell2_full_protein_stats.csv				Zone_2_Middle	14494	21.4297	2542.36	0.175408	18.2702	0.852564
	Zone_3_Deep	18672	22.2466	4639.3	0.248463	20.5624	0.924295	1452.67	1	KIR_3_1_human_2	series8_cell0_full_protein_stats.csv				Zone_3_Deep	46878	24.9578	1540.73	0.0328669	7.80277	0.312638	-3958.52	1	KV_3_1_human_2	series4_cell0_full_protein_stats.csv				Zone_3_Deep	11597	22.1638	407.068	0.0351011	14.5318	0.655655	16.5594	1	KIR_3_3_human_1	series0_cell2_full_protein_stats.csv				Zone_3_Deep	15791	23.3474	4908.3	0.310829	35.2726	1.51077
	Zone_0_Outer	47394	34.6333	8883.92	0.187448	24.8289	0.716907	156.505	1.72548	KIR_3_1_human_2	series1_cell0_full_protein_stats.csv				Zone_0_Outer	46398	35.6974	3728.17	0.0803521	34.3078	0.961073	1118.53	2.65255	KV_3_1_human_1	series7_cell0_full_protein_stats.csv				Zone_0_Outer	31987	37.2783	813.827	0.0254424	23.4809	0.629882	-127.704	0.567678	KIR_3_3_human_1	series0_cell1_full_protein_stats.csv				Zone_0_Outer	29051	36.2205	5844.69	0.201187	47.6333	1.31509
	Zone_1_Inner	26816	19.5959	6288.84	0.234518	17.5761	0.89693	1350.78	2.15876	KIR_3_1_human_2	series1_cell0_full_protein_stats.csv				Zone_1_Inner	23972	18.4434	3156.86	0.13169	29.0504	1.57511	1808.56	4.34728	KV_3_1_human_1	series7_cell0_full_protein_stats.csv				Zone_1_Inner	20346	23.7116	724.236	0.035596	20.896	0.881255	125.356	0.794226	KIR_3_3_human_1	series0_cell1_full_protein_stats.csv				Zone_1_Inner	16158	20.1456	2215.16	0.137094	18.0532	0.896137
	Zone_2_Middle	38191	27.9082	17952.3	0.470067	50.1734	1.7978	10919.6	4.32701	KIR_3_1_human_2	series1_cell0_full_protein_stats.csv				Zone_2_Middle	26665	20.5153	2983.96	0.111905	27.4593	1.33847	1484.19	3.69418	KV_3_1_human_1	series7_cell0_full_protein_stats.csv				Zone_2_Middle	15364	17.9055	1116.23	0.0726521	32.2059	1.79866	663.991	1.62103	KIR_3_3_human_1	series0_cell1_full_protein_stats.csv				Zone_2_Middle	17386	21.6767	1677.83	0.0965048	13.6741	0.63082
	Zone_3_Deep	24444	17.8625	2655.49	0.108635	7.42159	0.415483	-1845.78	1	KIR_3_1_human_2	series1_cell0_full_protein_stats.csv				Zone_3_Deep	32941	25.3439	997.861	0.0302924	9.18261	0.36232	-854.901	1	KV_3_1_human_1	series7_cell0_full_protein_stats.csv				Zone_3_Deep	18109	21.1046	811.618	0.0448185	23.4172	1.10958	278.583	1	KIR_3_3_human_1	series0_cell1_full_protein_stats.csv				Zone_3_Deep	17611	21.9572	2532.48	0.143801	20.6393	0.93998
	Zone_0_Outer	14177	30.5697	3943	0.278127	32.3394	1.05789	1331.61	1.54179	KIR_3_1_human_2	series2_cell1_full_protein_stats.csv				Zone_0_Outer	65110	34.8105	3181.17	0.0488585	39.5776	1.13694	-710.719	2.84295	KV_3_1_human_1	series3_cell0_full_protein_stats.csv				Zone_0_Outer	20079	37.079	461.701	0.0229942	21.747	0.586504	-104.489	0.75265	KIR_3_3_human_1	series0_cell0_full_protein_stats.csv				Zone_0_Outer	19210	33.4646	3776.28	0.196579	27.9371	0.834828
	Zone_1_Inner	6407	13.8153	1755.08	0.273932	14.3947	1.04193	574.915	1.51853	KIR_3_1_human_2	series2_cell1_full_protein_stats.csv				Zone_1_Inner	35537	18.9996	2071.53	0.0582922	25.7723	1.35647	-52.6614	3.39188	KV_3_1_human_1	series3_cell0_full_protein_stats.csv				Zone_1_Inner	9653	17.8257	293.587	0.030414	13.8285	0.775758	21.3903	0.995515	KIR_3_3_human_1	series0_cell0_full_protein_stats.csv				Zone_1_Inner	9957	17.3455	2181.84	0.219126	16.1414	0.930581
	Zone_2_Middle	10729	23.1348	3777.25	0.35206	30.9799	1.3391	1800.97	1.95164	KIR_3_1_human_2	series2_cell1_full_protein_stats.csv				Zone_2_Middle	51813	27.7014	2190.81	0.0422831	27.2563	0.983932	-906.264	2.46035	KV_3_1_human_1	series3_cell0_full_protein_stats.csv				Zone_2_Middle	12381	22.8634	999.969	0.0807664	47.1003	2.06007	650.848	2.64366	KIR_3_3_human_1	series0_cell0_full_protein_stats.csv				Zone_2_Middle	14198	24.7335	2853.25	0.200961	21.1085	0.853438
	Zone_3_Deep	15063	32.4802	2717.25	0.180392	22.2861	0.686144	-57.3467	1	KIR_3_1_human_2	series2_cell1_full_protein_stats.csv				Zone_3_Deep	34581	18.4885	594.302	0.0171858	7.39382	0.399916	-1472.75	1	KV_3_1_human_1	series3_cell0_full_protein_stats.csv				Zone_3_Deep	12039	22.2319	367.804	0.030551	17.3242	0.779252	28.3269	1	KIR_3_3_human_1	series0_cell0_full_protein_stats.csv				Zone_3_Deep	14039	24.4565	4705.7	0.335187	34.813	1.42347
	Zone_0_Outer	21965	32.5133	3977	0.181061	27.2396	0.8378	411.643	2.12844	KIR_3_1_human_2	series4_cell0_full_protein_stats.csv				Zone_0_Outer	53296	36.0335	3672.52	0.0689079	43.3902	1.20416	550.291	3.94523	KV_3_1_human_1	series2_cell0_full_protein_stats.csv																		Zone_0_Outer	27874	35.6022	5989.88	0.214891	35.3223	0.992139
	Zone_1_Inner	13298	19.6841	2640.65	0.198575	18.0866	0.918841	482.12	2.33433	KIR_3_1_human_2	series4_cell0_full_protein_stats.csv				Zone_1_Inner	28724	19.4203	2348.5	0.081761	27.7472	1.42877	665.772	4.68111	KV_3_1_human_1	series2_cell0_full_protein_stats.csv																		Zone_1_Inner	14971	19.1218	3261.34	0.217844	19.2321	1.00577
	Zone_2_Middle	16748	24.7909	6659.95	0.397656	45.6159	1.84003	3941.42	4.67462	KIR_3_1_human_2	series4_cell0_full_protein_stats.csv				Zone_2_Middle	37162	25.1252	1941.2	0.0522363	22.935	0.912827	-235.847	2.99071	KV_3_1_human_1	series2_cell0_full_protein_stats.csv																		Zone_2_Middle	18915	24.1592	3686.95	0.194922	21.7419	0.899942
	Zone_3_Deep	15546	23.0117	1322.45	0.0850672	9.05788	0.393621	-1200.97	1	KIR_3_1_human_2	series4_cell0_full_protein_stats.csv				Zone_3_Deep	28725	19.421	501.715	0.0174662	5.92768	0.30522	-1181.07	1	KV_3_1_human_1	series2_cell0_full_protein_stats.csv																		Zone_3_Deep	16533	21.1168	4019.62	0.243127	23.7037	1.1225
	Zone_0_Outer	13468	28.4892	2159.38	0.160334	18.185	0.638311	43.0012	0.331118	KIR_3_1_human_2	series4_cell1_full_protein_stats.csv				Zone_0_Outer	56292	36.0848	3741.15	0.0664596	37.7524	1.04621	-90.3828	3.00392	KV_3_1_human_1	series6_cell0_full_protein_stats.csv																		Zone_0_Outer	20250	30.9316	4018.51	0.198445	22.4651	0.726284
	Zone_1_Inner	8525	18.0332	1658.13	0.194502	13.9638	0.774338	318.5	0.401681	KIR_3_1_human_2	series4_cell1_full_protein_stats.csv				Zone_1_Inner	30744	19.7078	2763.28	0.0898804	27.8846	1.4149	670.685	4.06252	KV_3_1_human_1	series6_cell0_full_protein_stats.csv																		Zone_1_Inner	12685	19.3762	2937.55	0.231577	16.4221	0.847542
	Zone_2_Middle	17725	37.4942	4398.23	0.248137	37.0393	0.987868	1612.91	0.512448	KIR_3_1_human_2	series4_cell1_full_protein_stats.csv				Zone_2_Middle	33979	21.7815	2631.27	0.0774382	26.5525	1.21904	318.483	3.50014	KV_3_1_human_1	series6_cell0_full_protein_stats.csv																		Zone_2_Middle	17119	26.1491	4204.96	0.245631	23.5075	0.898981
	Zone_3_Deep	7556	15.9834	3658.76	0.48422	30.8119	1.92774	2471.41	1	KIR_3_1_human_2	series4_cell1_full_protein_stats.csv				Zone_3_Deep	34984	22.4258	773.996	0.0221243	7.81049	0.348282	-1607.2	1	KV_3_1_human_1	series6_cell0_full_protein_stats.csv																		Zone_3_Deep	15413	23.5432	6726.74	0.436433	37.6053	1.59729
	Zone_0_Outer	28064	36.0785	6114.43	0.217874	33.4177	0.92625	555.533	1.73099	KIR_3_1_human_3	series1_cell2_full_protein_stats.csv				Zone_0_Outer	61505	35.8843	6039.52	0.0981956	39.9034	1.112	913.477	2.95663	KV_3_1_human_1	series0_cell0_full_protein_stats.csv																		Zone_0_Outer	24613	31.4946	3457.34	0.140468	21.6633	0.687842
	Zone_1_Inner	15009	19.2952	3442.68	0.229374	18.8156	0.97514	469.712	1.82235	KIR_3_1_human_3	series1_cell2_full_protein_stats.csv				Zone_1_Inner	36151	21.0918	4524.4	0.125153	29.8929	1.41727	1511.45	3.7683	KV_3_1_human_1	series0_cell0_full_protein_stats.csv																		Zone_1_Inner	13257	16.9635	2347.19	0.177053	14.7072	0.866992
	Zone_2_Middle	15968	20.5281	6380.49	0.39958	34.8718	1.69874	3217.57	3.17462	KIR_3_1_human_3	series1_cell2_full_protein_stats.csv				Zone_2_Middle	33855	19.7523	3246.71	0.0959003	21.4511	1.08601	425.109	2.88752	KV_3_1_human_1	series0_cell0_full_protein_stats.csv																		Zone_2_Middle	18259	23.364	3874.05	0.212172	24.2743	1.03896
	Zone_3_Deep	18745	24.0982	2359.38	0.125867	12.8949	0.535099	-1353.61	1	KIR_3_1_human_3	series1_cell2_full_protein_stats.csv				Zone_3_Deep	39887	23.2716	1324.73	0.033212	8.75253	0.376104	-1999.6	1	KV_3_1_human_1	series0_cell0_full_protein_stats.csv																		Zone_3_Deep	22021	28.1779	6280.87	0.285222	39.3552	1.39667
	Zone_0_Outer	26967	37.1861	4316.79	0.160077	33.093	0.88993	-409.668	1.53409	KIR_3_1_human_3	series7_cell0_full_protein_stats.csv				Zone_0_Outer	55337	36.4095	3350.06	0.0605392	36.495	1.00235	503.27	2.3445	KV_3_1_human_1	series5_cell0_full_protein_stats.csv																		Zone_0_Outer	31871	34.239	11538.2	0.362029	41.5355	1.21311
	Zone_1_Inner	15057	20.7628	2998.37	0.199134	22.9858	1.10707	359.353	1.9084	KIR_3_1_human_3	series7_cell0_full_protein_stats.csv				Zone_1_Inner	30317	19.9474	2832.57	0.0934317	30.8576	1.54695	1272.92	3.61832	KV_3_1_human_1	series5_cell0_full_protein_stats.csv																		Zone_1_Inner	18892	20.2956	5142.11	0.272185	18.5107	0.91205
	Zone_2_Middle	10991	15.156	3694.07	0.3361	28.3192	1.86851	1767.7	3.221	KIR_3_1_human_3	series7_cell0_full_protein_stats.csv				Zone_2_Middle	30415	20.0118	2069.45	0.0680404	22.5443	1.12655	504.763	2.635	KV_3_1_human_1	series5_cell0_full_protein_stats.csv																		Zone_2_Middle	26464	28.4302	5425.47	0.205013	19.5307	0.686969
	Zone_3_Deep	19504	26.895	2035.17	0.104346	15.6019	0.580103	-1383.26	1	KIR_3_1_human_3	series7_cell0_full_protein_stats.csv				Zone_3_Deep	35916	23.6313	927.417	0.0258218	10.1031	0.427532	-920.266	1	KV_3_1_human_1	series5_cell0_full_protein_stats.csv																		Zone_3_Deep	15857	17.0352	5673.38	0.357784	20.4231	1.19888
	Zone_0_Outer	22416	34.8882	4170.19	0.186037	28.9774	0.830581	-422.693	1.25457	KIR_3_1_human_3	series3_cell0_full_protein_stats.csv				Zone_0_Outer	77919	36.8968	6870.66	0.0881769	38.1353	1.03357	894.504	2.28978	KV_3_1_human_1	series8_cell0_full_protein_stats.csv																		Zone_0_Outer	43968	37.0092	8652.67	0.196795	29.1266	0.78701
	Zone_1_Inner	12161	18.9273	3231.81	0.265752	22.4569	1.18648	740.102	1.79214	KIR_3_1_human_3	series3_cell0_full_protein_stats.csv				Zone_1_Inner	40569	19.2105	4758.39	0.117291	26.4113	1.37483	1646.87	3.04582	KV_3_1_human_1	series8_cell0_full_protein_stats.csv																		Zone_1_Inner	22891	19.268	4248.79	0.18561	14.3023	0.742279
	Zone_2_Middle	9884	15.3834	4054.56	0.410215	28.1739	1.83145	2029.4	2.76634	KIR_3_1_human_3	series3_cell0_full_protein_stats.csv				Zone_2_Middle	44400	21.0246	4527.76	0.101977	25.1312	1.19532	1122.41	2.64813	KV_3_1_human_1	series8_cell0_full_protein_stats.csv																		Zone_2_Middle	26847	22.5979	5470.49	0.203765	18.4147	0.814887
	Zone_3_Deep	19790	30.8011	2934.61	0.148288	20.3917	0.662047	-1120.23	1	KIR_3_1_human_3	series3_cell0_full_protein_stats.csv				Zone_3_Deep	48293	22.8681	1859.71	0.0385089	10.3223	0.451383	-1844.22	1	KV_3_1_human_1	series8_cell0_full_protein_stats.csv																		Zone_3_Deep	25097	21.1249	11335.2	0.451654	38.1564	1.80623
	Zone_0_Outer	28003	36.5226	3508.05	0.125274	28.1675	0.771235	-2504.46	1.44047	KIR_3_1_human_3	series2_cell0_full_protein_stats.csv				Zone_0_Outer	62278	37.0317	5118.16	0.0821825	40.3097	1.08852	255.931	3.45319	KV_3_1_human_1	series1_cell0_full_protein_stats.csv																		Zone_0_Outer	41948	34.84	9263.04	0.220822	31.0777	0.892012
	Zone_1_Inner	14251	18.5867	2201.36	0.15447	17.6755	0.950976	-858.471	1.77619	KIR_3_1_human_3	series2_cell0_full_protein_stats.csv				Zone_1_Inner	33896	20.1552	3694.87	0.109006	29.1001	1.4438	1048.51	4.58029	KV_3_1_human_1	series1_cell0_full_protein_stats.csv																		Zone_1_Inner	21530	17.8818	4123.67	0.191531	13.835	0.773693
	Zone_2_Middle	11794	15.3822	4777.21	0.405054	38.358	2.49366	2244.92	4.65754	KIR_3_1_human_3	series2_cell0_full_protein_stats.csv				Zone_2_Middle	34777	20.6791	2998.18	0.0862116	23.6131	1.14188	283.035	3.62249	KV_3_1_human_1	series1_cell0_full_protein_stats.csv																		Zone_2_Middle	35964	29.8699	6721.94	0.186907	22.5522	0.755014
	Zone_3_Deep	22625	29.5084	1967.63	0.0869673	15.7989	0.535403	-2890.17	1	KIR_3_1_human_3	series2_cell0_full_protein_stats.csv				Zone_3_Deep	37224	22.1341	885.893	0.023799	6.97713	0.315221	-2020.3	1	KV_3_1_human_1	series1_cell0_full_protein_stats.csv																		Zone_3_Deep	20960	17.4083	9697.45	0.462664	32.5351	1.86894
	Zone_0_Outer	35276	36.8333	5493.6	0.155732	24.865	0.675068	-549.832	1.12789	KIR_3_1_human_3	series6_cell0_full_protein_stats.csv				Zone_0_Outer	9932	35.1053	844.986	0.0850771	48.965	1.3948	-77.1395	9.65883	KV_3_1_human_3	series0_cell0_full_protein_stats.csv																		Zone_0_Outer	22625	37.0993	5817.05	0.257107	33.3621	0.899266
	Zone_1_Inner	19247	20.0967	4002.8	0.20797	18.1174	0.901512	705.437	1.50623	KIR_3_1_human_3	series6_cell0_full_protein_stats.csv				Zone_1_Inner	5592	19.7653	469.207	0.0839068	27.1895	1.37562	-49.9757	9.52597	KV_3_1_human_3	series0_cell0_full_protein_stats.csv																		Zone_1_Inner	11699	19.1834	3322.82	0.284026	19.0572	0.993419
	Zone_2_Middle	17762	18.5461	9354.36	0.52665	42.3395	2.28293	6311.4	3.81428	KIR_3_1_human_3	series6_cell0_full_protein_stats.csv				Zone_2_Middle	3521	12.4452	330.05	0.0937376	19.1257	1.53679	3.14703	10.6421	KV_3_1_human_3	series0_cell0_full_protein_stats.csv																		Zone_2_Middle	17040	27.9413	4705.55	0.276147	26.9874	0.965861
	Zone_3_Deep	23487	24.5239	3242.93	0.138073	14.6781	0.598522	-780.828	1	KIR_3_1_human_3	series6_cell0_full_protein_stats.csv				Zone_3_Deep	9247	32.6842	81.4496	0.00880822	4.71982	0.144407	-777.077	1	KV_3_1_human_3	series0_cell0_full_protein_stats.csv																		Zone_3_Deep	9621	15.776	3590.67	0.373211	20.5933	1.30536
	Zone_0_Outer	25850	35.2309	5117.41	0.197966	28.5748	0.811072	109.461	2.0381	KIR_3_1_human_3	series1_cell1_full_protein_stats.csv																																Zone_0_Outer	38561	32.6655	7958.56	0.206389	28.9467	0.886153
	Zone_1_Inner	13102	17.8567	3235.01	0.24691	18.0638	1.0116	696.749	2.54199	KIR_3_1_human_3	series1_cell1_full_protein_stats.csv																																Zone_1_Inner	20075	17.0058	4191.71	0.208803	15.246	0.896517
	Zone_2_Middle	21878	29.8175	8338.04	0.381115	46.5584	1.56144	4099.6	3.92367	KIR_3_1_human_3	series1_cell1_full_protein_stats.csv																																Zone_2_Middle	34935	29.5939	7340.31	0.210113	26.698	0.902145
	Zone_3_Deep	12543	17.0948	1218.33	0.0971325	6.80298	0.397955	-1211.64	1	KIR_3_1_human_3	series1_cell1_full_protein_stats.csv																																Zone_3_Deep	24477	20.7348	8003.29	0.326972	29.1094	1.40389
	Zone_0_Outer	39569	36.3425	6907.71	0.174574	25.8268	0.710651	-975.794	1.07278	KIR_3_1_human_3	series0_cell1_full_protein_stats.csv																																Zone_0_Outer	33322	35.329	6182.71	0.185545	24.7667	0.701029
	Zone_1_Inner	20578	18.9001	5055.53	0.245676	18.9018	1.00009	955.68	1.50971	KIR_3_1_human_3	series0_cell1_full_protein_stats.csv																																Zone_1_Inner	17368	18.4141	3964.28	0.228252	15.8801	0.862386
	Zone_2_Middle	20092	18.4537	10122.6	0.503812	37.8468	2.05091	6119.57	3.09599	KIR_3_1_human_3	series0_cell1_full_protein_stats.csv																																Zone_2_Middle	24569	26.0488	6250.71	0.254414	25.0391	0.961235
	Zone_3_Deep	28639	26.3038	4660.43	0.16273	17.4246	0.662438	-1045.44	1	KIR_3_1_human_3	series0_cell1_full_protein_stats.csv																																Zone_3_Deep	19060	20.208	8566.13	0.44943	34.3142	1.69805
	Zone_0_Outer	28828	35.8121	5000.77	0.173469	30.5912	0.854214	-682.768	1.35715	KIR_3_1_human_3	series0_cell0_full_protein_stats.csv																																Zone_0_Outer	51216	36.0778	8940.85	0.174571	25.8096	0.715388
	Zone_1_Inner	15135	18.8017	3152.37	0.208284	19.284	1.02565	168.459	1.62953	KIR_3_1_human_3	series0_cell0_full_protein_stats.csv																																Zone_1_Inner	27248	19.1941	5628.07	0.20655	16.2466	0.846434
	Zone_2_Middle	11955	14.8513	5052.18	0.4226	30.9057	2.08101	2695.21	3.30625	KIR_3_1_human_3	series0_cell0_full_protein_stats.csv																																Zone_2_Middle	36280	25.5565	7310.46	0.201501	21.1031	0.825744
	Zone_3_Deep	24580	30.5349	3141.77	0.127818	19.2192	0.629416	-1704.25	1	KIR_3_1_human_3	series0_cell0_full_protein_stats.csv																																Zone_3_Deep	27216	19.1716	12762.2	0.468923	36.8407	1.92163
	Zone_0_Outer	34775	35.3706	7261.18	0.208805	27.3358	0.772838	313.222	1.34654	KIR_3_1_human_3	series3_cell1_full_protein_stats.csv																																Zone_0_Outer	27006	35.5571	6053.45	0.224152	30.4013	0.854998
	Zone_1_Inner	18980	19.3051	4729.06	0.24916	17.8032	0.922204	936.907	1.60678	KIR_3_1_human_3	series3_cell1_full_protein_stats.csv																																Zone_1_Inner	14595	19.2163	3846.87	0.263575	19.3195	1.00537
	Zone_2_Middle	24143	24.5565	11406.5	0.472456	42.9415	1.74868	6582.8	3.04677	KIR_3_1_human_3	series3_cell1_full_protein_stats.csv																																Zone_2_Middle	18536	24.4052	4563.46	0.246194	22.9183	0.939075
	Zone_3_Deep	20418	20.7677	3166.18	0.155068	11.9195	0.573945	-913.29	1	KIR_3_1_human_3	series3_cell1_full_protein_stats.csv																																Zone_3_Deep	15814	20.8213	5448.05	0.344508	27.3608	1.31408
	Zone_0_Outer	18628	34.952	3771.78	0.202479	29.5715	0.846061	-311.428	1.08788	KIR_3_1_human_3	series5_cell0_full_protein_stats.csv																																Zone_0_Outer	48001	37.3618	10351.2	0.215646	34.768	0.930576
	Zone_1_Inner	10806	20.2754	2652.31	0.245448	20.7947	1.02561	283.667	1.31874	KIR_3_1_human_3	series5_cell0_full_protein_stats.csv																																Zone_1_Inner	24998	19.4573	5214.39	0.208592	17.5142	0.900135
	Zone_2_Middle	8711	16.3446	3510.74	0.403024	27.5249	1.68404	1601.31	2.16536	KIR_3_1_human_3	series5_cell0_full_protein_stats.csv																																Zone_2_Middle	31031	24.1531	5930.91	0.191129	19.9209	0.824774
	Zone_3_Deep	15151	28.428	2819.95	0.186123	22.109	0.777717	-501.107	1	KIR_3_1_human_3	series5_cell0_full_protein_stats.csv																																Zone_3_Deep	24446	19.0277	8275.76	0.338532	27.7968	1.46086
	Zone_0_Outer	23949	32.1265	4972.11	0.207613	27.5164	0.856504	158.883	2.76547	KIR_3_1_human_3	series1_cell0_full_protein_stats.csv																																Zone_0_Outer	29727	36.007	5256.22	0.176817	31.259	0.868139
	Zone_1_Inner	14774	19.8186	3529.96	0.238931	19.5353	0.985706	560.706	3.18264	KIR_3_1_human_3	series1_cell0_full_protein_stats.csv																																Zone_1_Inner	14940	18.0961	3119.07	0.208773	18.5493	1.02504
	Zone_2_Middle	20750	27.8352	8435.95	0.406552	46.6859	1.67723	4265.65	5.41541	KIR_3_1_human_3	series1_cell0_full_protein_stats.csv																																Zone_2_Middle	19960	24.1766	3494.5	0.175075	20.782	0.85959
	Zone_3_Deep	15073	20.2197	1131.58	0.0750731	6.26233	0.309714	-1897.77	1	KIR_3_1_human_3	series1_cell0_full_protein_stats.csv																																Zone_3_Deep	17932	21.7202	4945.25	0.275778	29.4097	1.35402
	Zone_0_Outer	27413	36.4675	6756.41	0.246468	33.3611	0.914816	1189.46	1.09981	KIR_3_1_human_3	series2_cell1_full_protein_stats.csv																																Zone_0_Outer	41197	35.3844	8127.24	0.197277	38.851	1.09797
	Zone_1_Inner	14130	18.7971	4252.94	0.300986	20.9997	1.11717	1383.46	1.34309	KIR_3_1_human_3	series2_cell1_full_protein_stats.csv																																Zone_1_Inner	23078	19.8219	3888.48	0.168493	18.5883	0.937766
	Zone_2_Middle	5663	7.53349	2976.07	0.525528	14.6949	1.95061	1826.04	2.34506	KIR_3_1_human_3	series2_cell1_full_protein_stats.csv																																Zone_2_Middle	31411	26.9791	3635.82	0.11575	17.3804	0.644218
	Zone_3_Deep	27965	37.2018	6266.97	0.2241	30.9444	0.831796	587.918	1	KIR_3_1_human_3	series2_cell1_full_protein_stats.csv																																Zone_3_Deep	20741	17.8146	5267.47	0.253964	25.1803	1.41346
	Zone_0_Outer	23316	35.0174	6210.06	0.266344	35.9514	1.02667	1508.38	1.79993	KIR_3_1_human_3	series4_cell0_full_protein_stats.csv																																Zone_0_Outer	42585	32.7577	7769.38	0.182444	32.4908	0.991851
	Zone_1_Inner	12583	18.8979	3707.93	0.294678	21.4661	1.13589	1170.57	1.99141	KIR_3_1_human_3	series4_cell0_full_protein_stats.csv																																Zone_1_Inner	25845	19.8808	4282.91	0.165715	17.9107	0.900906
	Zone_2_Middle	10088	15.1508	4307.64	0.427007	24.9379	1.64598	2273.39	2.88567	KIR_3_1_human_3	series4_cell0_full_protein_stats.csv																																Zone_2_Middle	31033	23.8715	7132.84	0.229847	29.8288	1.24956
	Zone_3_Deep	20597	30.9339	3047.84	0.147975	17.6446	0.570398	-1105.56	1	KIR_3_1_human_3	series4_cell0_full_protein_stats.csv																																Zone_3_Deep	30537	23.49	4727.45	0.154811	19.7697	0.841623
	Zone_0_Outer	21586	31.2456	4179.12	0.193603	24.2213	0.775191	-1044.49	1.0411	KIR_3_1_human_1	series1_cell2_full_protein_stats.csv																																Zone_0_Outer	27900	37.5464	8148.17	0.292049	43.6617	1.16287
	Zone_1_Inner	12203	17.6637	3045.2	0.249545	17.6493	0.999183	92.1882	1.34193	KIR_3_1_human_1	series1_cell2_full_protein_stats.csv																																Zone_1_Inner	14758	19.8606	4055.18	0.274778	21.7295	1.0941
	Zone_2_Middle	11564	16.7388	5616.38	0.485678	32.5514	1.94467	2818.01	2.61173	KIR_3_1_human_1	series1_cell2_full_protein_stats.csv																																Zone_2_Middle	19320	25.9999	3230.85	0.167228	17.3124	0.665864
	Zone_3_Deep	23732	34.3519	4413.2	0.18596	25.578	0.744588	-1329.71	1	KIR_3_1_human_1	series1_cell2_full_protein_stats.csv																																Zone_3_Deep	12330	16.5931	3227.86	0.261789	17.2964	1.04238
	Zone_0_Outer	15913	34.2215	4249.23	0.267029	37.5532	1.09736	420.05	2.33412	KIR_3_1_human_1	series3_cell0_full_protein_stats.csv																																Zone_0_Outer	36178	34.9921	8897.57	0.245939	39.1285	1.11821
	Zone_1_Inner	8824	18.9763	2797.16	0.316994	24.7203	1.30269	673.818	2.77088	KIR_3_1_human_1	series3_cell0_full_protein_stats.csv																																Zone_1_Inner	20306	19.6404	3637.44	0.179131	15.9962	0.814456
	Zone_2_Middle	5248	11.286	2379.49	0.45341	21.0291	1.86329	1116.66	3.9633	KIR_3_1_human_1	series3_cell0_full_protein_stats.csv																																Zone_2_Middle	25063	24.2415	4162.52	0.166082	18.3054	0.755126
	Zone_3_Deep	16515	35.5161	1889.35	0.114402	16.6974	0.470136	-2084.69	1	KIR_3_1_human_1	series3_cell0_full_protein_stats.csv																																Zone_3_Deep	21842	21.126	6041.81	0.276614	26.5699	1.25768
	Zone_0_Outer	21760	34.9907	3867.29	0.177725	22.033	0.629682	-334.443	0.613145	KIR_3_1_human_1	series2_cell0_full_protein_stats.csv																																Zone_0_Outer	26254	35.4606	6793.01	0.258742	39.111	1.10294
	Zone_1_Inner	12247	19.6935	3227.86	0.263563	18.39	0.933808	863.028	0.909284	KIR_3_1_human_1	series2_cell0_full_protein_stats.csv																																Zone_1_Inner	14560	19.6658	2918.43	0.200442	16.803	0.854424
	Zone_2_Middle	6206	9.97942	4087.5	0.658637	23.2876	2.33356	2889.16	2.27228	KIR_3_1_human_1	series2_cell0_full_protein_stats.csv																																Zone_2_Middle	15809	21.3528	2742.16	0.173456	15.7881	0.739391
	Zone_3_Deep	21975	35.3364	6369.62	0.289858	36.2895	1.02697	2126.37	1	KIR_3_1_human_1	series2_cell0_full_protein_stats.csv																																Zone_3_Deep	17414	23.5207	4914.95	0.282241	28.2979	1.20311
	Zone_0_Outer	14074	33.2436	3610.29	0.256522	31.9577	0.961318	165.169	1.62913	KIR_3_1_human_1	series1_cell1_full_protein_stats.csv																																Zone_0_Outer	37606	34.0825	11108.4	0.29539	39.0362	1.14534
	Zone_1_Inner	7889	18.6343	2776.63	0.351963	24.5782	1.31898	845.512	2.23526	KIR_3_1_human_1	series1_cell1_full_protein_stats.csv																																Zone_1_Inner	20954	18.9907	5023.12	0.239721	17.6518	0.929496
	Zone_2_Middle	5141	12.1433	2511.77	0.488576	22.2337	1.83094	1253.32	3.10287	KIR_3_1_human_1	series1_cell1_full_protein_stats.csv																																Zone_2_Middle	28935	26.224	5768.95	0.199376	20.2727	0.773061
	Zone_3_Deep	15232	35.9788	2398.42	0.157459	21.2304	0.59008	-1330.17	1	KIR_3_1_human_1	series1_cell1_full_protein_stats.csv																																Zone_3_Deep	22843	20.7027	6556.2	0.287011	23.0392	1.11286
	Zone_0_Outer	38565	36.6591	7492.65	0.194286	32.1633	0.877362	-170.138	1.62579	KIR_3_1_human_1	series0_cell1_full_protein_stats.csv																																Zone_0_Outer	18147	35.8502	4518.19	0.248977	34.1907	0.95371
	Zone_1_Inner	19240	18.2891	5411.56	0.281266	23.2299	1.27015	1588.61	2.35364	KIR_3_1_human_1	series0_cell1_full_protein_stats.csv																																Zone_1_Inner	9068	17.9142	2273.74	0.250743	17.2062	0.960475
	Zone_2_Middle	11774	11.1921	6134.78	0.521045	26.3344	2.35294	3795.31	4.36011	KIR_3_1_human_1	series0_cell1_full_protein_stats.csv																																Zone_2_Middle	13186	26.0495	3191.19	0.242013	24.1488	0.927035
	Zone_3_Deep	35620	33.8596	4256.68	0.119503	18.2724	0.539652	-2820.94	1	KIR_3_1_human_1	series0_cell1_full_protein_stats.csv																																Zone_3_Deep	10218	20.1861	3231.57	0.316262	24.4544	1.21145
	Zone_0_Outer	18758	34.8254	2987.46	0.159263	32.1072	0.921949	-460.842	2.29358	KIR_3_1_human_1	series0_cell0_full_protein_stats.csv																																Zone_0_Outer	23525	35.828	6561.02	0.278896	40.5207	1.13098
	Zone_1_Inner	9439	17.5241	2157.74	0.228598	23.1899	1.32332	422.553	3.29209	KIR_3_1_human_1	series0_cell0_full_protein_stats.csv																																Zone_1_Inner	12709	19.3555	2925.39	0.230182	18.0671	0.933438
	Zone_2_Middle	5808	10.7829	2780.53	0.478741	29.8832	2.77135	1712.84	6.89445	KIR_3_1_human_1	series0_cell0_full_protein_stats.csv																																Zone_2_Middle	15634	23.8102	3049.43	0.195051	18.8332	0.790973
	Zone_3_Deep	19858	36.8676	1378.91	0.0694387	14.8196	0.401969	-2271.61	1	KIR_3_1_human_1	series0_cell0_full_protein_stats.csv																																Zone_3_Deep	13793	21.0064	3655.92	0.265056	22.5789	1.07486
	Zone_0_Outer	21640	34.734	5334.29	0.246501	33.8808	0.975434	35.1748	2.67163	KIR_3_1_human_1	series3_cell1_full_protein_stats.csv																																Zone_0_Outer	22929	35.9355	5619.03	0.245062	34.4683	0.959173
	Zone_1_Inner	10891	17.481	2905.67	0.266795	18.4554	1.05574	238.725	2.89158	KIR_3_1_human_1	series3_cell1_full_protein_stats.csv																																Zone_1_Inner	12632	19.7975	2737.14	0.216683	16.7902	0.848097
	Zone_2_Middle	13757	22.0812	6026.79	0.438089	38.2792	1.73357	2658.03	4.7481	KIR_3_1_human_1	series3_cell1_full_protein_stats.csv																																Zone_2_Middle	14985	23.4853	3415.93	0.227956	20.954	0.89222
	Zone_3_Deep	16014	25.7038	1477.55	0.0922662	9.38467	0.365108	-2443.89	1	KIR_3_1_human_1	series3_cell1_full_protein_stats.csv																																Zone_3_Deep	13260	20.7817	4529.91	0.341622	27.7874	1.33711
	Zone_0_Outer	50383	34.0292	9952.04	0.197528	24.9591	0.73346	2977.96	1.39007	KIR_3_1_human_1	series1_cell0_full_protein_stats.csv																																Zone_0_Outer	30277	32.6535	6705.42	0.221469	27.2916	0.835795
	Zone_1_Inner	28572	19.2978	7635.38	0.267233	19.149	0.992289	3680.41	1.88061	KIR_3_1_human_1	series1_cell0_full_protein_stats.csv																																Zone_1_Inner	17231	18.5835	3583.63	0.207976	14.5857	0.784873
	Zone_2_Middle	27191	18.3651	16330.4	0.60058	40.9555	2.23007	12566.6	4.22649	KIR_3_1_human_1	series1_cell0_full_protein_stats.csv																																Zone_2_Middle	22749	24.5346	4641.82	0.204045	18.8926	0.770037
	Zone_3_Deep	41912	28.3078	5955.65	0.142099	14.9364	0.527641	154.138	1	KIR_3_1_human_1	series1_cell0_full_protein_stats.csv																																Zone_3_Deep	22465	24.2283	9638.65	0.429052	39.2301	1.61918
	Zone_0_Outer	18082	35.295	4249.31	0.235002	37.6227	1.06595	204.526	2.85398	KIR_3_1_human_1	series4_cell0_full_protein_stats.csv																																Zone_0_Outer	37450	36.9866	8748.37	0.233601	38.5419	1.04205
	Zone_1_Inner	9852	19.2305	2728.04	0.276902	24.1536	1.256	524.236	3.36284	KIR_3_1_human_1	series4_cell0_full_protein_stats.csv																																Zone_1_Inner	18537	18.3076	3698.2	0.199504	16.2929	0.88995
	Zone_2_Middle	8914	17.3996	3132.87	0.351455	27.7379	1.59417	1138.88	4.26824	KIR_3_1_human_1	series4_cell0_full_protein_stats.csv																																Zone_2_Middle	22511	22.2324	3495.96	0.1553	15.4018	0.692765
	Zone_3_Deep	14383	28.0748	1184.32	0.0823418	10.4858	0.373495	-2033.03	1	KIR_3_1_human_1	series4_cell0_full_protein_stats.csv																																Zone_3_Deep	22755	22.4734	6755.78	0.296892	29.7634	1.32438
	Zone_0_Outer	28300	35.4415	6127.37	0.216515	33.5244	0.94591	247.243	2.18704	KIR_3_1_human_1	series4_cell1_full_protein_stats.csv																																Zone_0_Outer	28817	35.9997	9235.24	0.320479	42.9878	1.19412
	Zone_1_Inner	15134	18.953	4034.77	0.266603	22.0753	1.16473	890.25	2.69298	KIR_3_1_human_1	series4_cell1_full_protein_stats.csv																																Zone_1_Inner	16750	20.9249	4454.22	0.265923	20.7333	0.990842
	Zone_2_Middle	12687	15.8885	5766.05	0.454485	31.5475	1.98555	3129.96	4.5908	KIR_3_1_human_1	series4_cell1_full_protein_stats.csv																																Zone_2_Middle	18629	23.2723	3777.32	0.202766	17.5825	0.755514
	Zone_3_Deep	23729	29.717	2349.15	0.098999	12.8528	0.432507	-2581.22	1	KIR_3_1_human_1	series4_cell1_full_protein_stats.csv																																Zone_3_Deep	15852	19.8031	4016.6	0.253381	18.6963	0.94411
																																											Zone_0_Outer	40226	36.519	11160.1	0.277434	39.8335	1.09076
																																											Zone_1_Inner	22045	20.0134	5512.02	0.250035	19.674	0.983041
																																											Zone_2_Middle	24096	21.8754	4826.4	0.200299	17.2269	0.787498
																																											Zone_3_Deep	23784	21.5922	6518.27	0.274061	23.2656	1.0775
																																											Zone_0_Outer	27745	34.6198	6912.72	0.249152	30.9142	0.892963
																																											Zone_1_Inner	14813	18.4834	3662.89	0.247276	16.3807	0.886238
																																											Zone_2_Middle	18402	22.9617	4360.46	0.236956	19.5003	0.849251
																																											Zone_3_Deep	19182	23.935	7424.92	0.387077	33.2048	1.38729
																																											Zone_0_Outer	24328	37.1108	5238.34	0.215321	30.057	0.809924
																																											Zone_1_Inner	12475	19.0298	2469.7	0.197972	14.1708	0.744664
																																											Zone_2_Middle	15572	23.7541	4041.25	0.25952	23.1882	0.976178
																																											Zone_3_Deep	13180	20.1053	5678.75	0.430861	32.584	1.62067
[truncated: 76 more columns]

## Sheet: Fig. 6
Gleak [nS]	Gmax [nS]	KIR - R ratio
1	0	0.76863
3	0	0.87815
5	0	0.9185
7	0	0.93806
9	0	0.95038
11	0	0.95824
1	4	0.56465
3	4	0.75011
5	4	0.82857
7	4	0.87413
9	4	0.8983
11	4	0.91543
1	8	0.51103
3	8	0.66853
5	8	0.76165
7	8	0.81887
9	8	0.85632
11	8	0.88208
1	12	0.49872
3	12	0.61903
5	12	0.71258
7	12	0.76891
9	12	0.81551
11	12	0.84442
1	16	0.29753
3	16	0.5885
5	16	0.66361
7	16	0.72239
9	16	0.768
11	16	0.80394
1	20	0.35634
3	20	0.46545
5	20	0.57969
7	20	0.68604
9	20	0.72811
11	20	0.75624

## Sheet: Fig 7.
7B1 Neg step + EPSP	Only 3 nS KIR							0 nS KIR							3 nS KIR							7B2 IPSP + EPSP	Only 3 nS KIR							0 nS KIR							3 nS KIR
	I(step) [pA]	G(EPSP) [nS]	Vrest [mV]	EPSP onset [mV]	EPSP Peak [mV]	Amplitude [mV]		I(step) [pA]	G(EPSP) [nS]	Vrest [mV]	EPSP onset [mV]	EPSP Peak [mV]	Amplitude [mV]		I(step) [pA]	G(EPSP) [nS]	Vrest [mV]	EPSP onset [mV]	EPSP Peak [mV]	Amplitude [mV]			G(IPSP) [nS]	G(EPSP) [nS]	Vrest [mV]	EPSP onset [mV]	EPSP Peak [mV]	Amplitude [mV]		G(IPSP) [nS]	G(EPSP) [nS]	Vrest [mV]	EPSP onset [mV]	EPSP Peak [mV]	Amplitude [mV]		G(IPSP) [nS]	G(EPSP) [nS]	Vrest [mV]	EPSP onset [mV]	EPSP Peak [mV]	Amplitude [mV]
	-165	3	-73.89	-101.94	-94.32	7.61		-165	3	-69.26	-102.15	-94.68	7.46		-165	3	-70.06	-97.79	-90.41	7.38			0	3	-70.27	-70.05	-64.05	6.01		0	3	-69.47	-69.25	-63.2	6.05		0	3	-70.27	-70.05	-64.05	6.01
	-148.5	3	-73.89	-99.66	-92.25	7.4		-148.5	3	-69.25	-98.91	-91.56	7.35		-148.5	3	-70.03	-95.54	-88.34	7.21			45	3	-70.05	-76.93	-71.52	5.4		45	3	-69.26	-76.67	-71.27	5.4		45	3	-70.05	-76.93	-71.52	5.4
	-132	3	-73.89	-97.29	-90.02	7.27		-132	3	-69.25	-95.67	-88.53	7.14		-132	3	-70.04	-93.19	-86.16	7.04			90	3	-70.06	-80.79	-75.6	5.19		90	3	-69.26	-80.8	-75.58	5.22		90	3	-70.06	-80.79	-75.6	5.19
	-115.5	3	-73.89	-94.81	-87.71	7.1		-115.5	3	-69.25	-92.46	-85.51	6.94		-115.5	3	-70.04	-90.72	-83.9	6.82			135	3	-70.06	-82.98	-78.06	4.92		135	3	-69.27	-83.12	-78.09	5.02		135	3	-70.06	-82.98	-78.06	4.92
	-99	3	-73.89	-92.19	-85.22	6.97		-99	3	-69.25	-89.24	-82.36	6.88		-99	3	-70.04	-88.13	-81.43	6.7			180	3	-70.07	-84.28	-79.6	4.68		180	3	-69.27	-84.46	-79.69	4.77		180	3	-70.07	-84.28	-79.6	4.68
	-82.5	3	-73.89	-89.44	-82.63	6.81		-82.5	3	-69.25	-86	-79.28	6.72		-82.5	3	-70.04	-85.4	-78.87	6.54			225	3	-70.08	-85.24	-80.74	4.5		225	3	-69.28	-85.41	-80.93	4.49		225	3	-70.08	-85.24	-80.74	4.5
	-66	3	-73.89	-86.55	-79.85	6.7		-66	3	-69.25	-82.76	-76.23	6.53		-66	3	-70.04	-82.56	-76.16	6.39			270	3	-70.08	-85.9	-81.64	4.26		270	3	-69.28	-86.09	-81.76	4.33		270	3	-70.08	-85.9	-81.64	4.26
	-49.5	3	-73.89	-83.53	-77	6.52		-49.5	3	-69.25	-79.49	-73.08	6.41		-49.5	3	-70.04	-79.6	-73.32	6.29			315	3	-70.09	-86.4	-82.28	4.13		315	3	-69.29	-86.58	-82.44	4.14		315	3	-70.09	-86.4	-82.28	4.13
	-33	3	-73.89	-80.39	-73.98	6.41		-33	3	-69.25	-76.17	-69.93	6.24		-33	3	-70.04	-76.54	-70.41	6.13			360	3	-70.1	-86.82	-82.87	3.94		360	3	-69.3	-86.98	-83.04	3.95		360	3	-70.1	-86.82	-82.87	3.94
	-16.5	3	-73.89	-77.17	-70.87	6.3		-16.5	3	-69.25	-72.78	-66.66	6.12		-16.5	3	-70.04	-73.36	-67.33	6.03			405	3	-70.1	-87.13	-83.36	3.77		405	3	-69.3	-87.3	-83.5	3.79		405	3	-70.1	-87.13	-83.36	3.77
	0	3	-73.89	-73.89	-67.69	6.2		0	3	-69.25	-69.26	-63.21	6.05		0	3	-70.04	-70.05	-64.08	5.96			450	3	-70.11	-87.41	-83.75	3.65		450	3	-69.31	-87.47	-83.8	3.68		450	3	-70.11	-87.41	-83.75	3.65
	10 nS KIR							20 nS KIR															10 nS KIR							20 nS KIR
	I(step) [pA]	G(EPSP) [nS]	Vrest [mV]	EPSP onset [mV]	EPSP Peak [mV]	Amplitude [mV]		I(step) [pA]	G(EPSP) [nS]	Vrest [mV]	EPSP onset [mV]	EPSP Peak [mV]	Amplitude [mV]										G(IPSP) [nS]	G(EPSP) [nS]	Vrest [mV]	EPSP onset [mV]	EPSP Peak [mV]	Amplitude [mV]		G(IPSP) [nS]	G(EPSP) [nS]	Vrest [mV]	EPSP onset [mV]	EPSP Peak [mV]	Amplitude [mV]
	-165	3	-71.84	-92.91	-85.73	7.18		-165	3	-73.9	-89.2	-82.95	6.25										0	3	-72.02	-71.82	-66.05	5.77		0	3	-74.01	-73.88	-68.51	5.37
	-148.5	3	-71.8	-91.35	-84.42	6.93		-148.5	3	-73.84	-88.17	-82.1	6.08										45	3	-71.82	-77.41	-72.12	5.28		45	3	-73.87	-77.99	-72.99	4.99
	-132	3	-71.8	-89.69	-83.06	6.63		-132	3	-73.84	-87.04	-81.09	5.95										90	3	-71.83	-80.73	-75.75	4.98		90	3	-73.88	-80.58	-75.87	4.71
	-115.5	3	-71.8	-87.94	-81.57	6.37		-115.5	3	-73.84	-85.78	-79.99	5.79										135	3	-71.83	-82.66	-77.92	4.75		135	3	-73.88	-82.24	-77.72	4.52
	-99	3	-71.8	-86.09	-79.93	6.17		-99	3	-73.84	-84.42	-78.81	5.61										180	3	-71.84	-83.89	-79.36	4.53		180	3	-73.89	-83.42	-79.05	4.38
	-82.5	3	-71.8	-84.14	-78.02	6.12		-82.5	3	-73.84	-82.94	-77.5	5.45										225	3	-71.84	-84.79	-80.38	4.41		225	3	-73.89	-84.26	-80.03	4.23
	-66	3	-71.8	-82.02	-76.03	5.99		-66	3	-73.85	-81.38	-75.98	5.41										270	3	-71.85	-85.5	-81.26	4.24		270	3	-73.9	-84.93	-80.86	4.07
	-49.5	3	-71.81	-79.72	-73.8	5.92		-49.5	3	-73.85	-79.73	-74.34	5.39										315	3	-71.86	-86.02	-81.94	4.08		315	3	-73.9	-85.5	-81.54	3.96
	-33	3	-71.81	-77.24	-71.4	5.84		-33	3	-73.85	-77.92	-72.55	5.37										360	3	-71.87	-86.43	-82.5	3.93		360	3	-73.91	-85.91	-82.06	3.86
	-16.5	3	-71.81	-74.6	-68.82	5.78		-16.5	3	-73.85	-75.96	-70.61	5.35										405	3	-71.87	-86.77	-82.98	3.79		405	3	-73.91	-86.28	-82.56	3.72
	0	3	-71.81	-71.81	-66.08	5.74		0	3	-73.87	-73.87	-68.54	5.33										450	3	-71.88	-87.06	-83.39	3.66		450	3	-73.92	-86.58	-82.98	3.6
